# Supplementary material for: Cell shape sensing licenses dendritic cells for homeostatic migration to lymph nodes
Source: Nat Immunol. 2024 Jun 4;25(7):1193–206. doi: 10.1038/s41590-024-01856-3 (PMC11224020; doi:10.1038/s41590-024-01856-3)
Supplement: Supplementary file 8 — Statistical source data. [file 41590_2024_1856_MOESM8_ESM.xlsx]

## Sheet: Fig1a
Minimum	Maximum			2-4µm	Over 4µm
2.7	7.5			32	10
3	7			26	16
2.8	7.3			30	22
3	8.7			16	24
3	6.8			28	28
3	8.7			16	32
3	10			24	32
2.7	8.7			8	24
2.8	10			16	40
2.4	8.9			18	36
3.4	8.8			12	24
2.9	7			8	24
3.8	10			10	26
2.8	7.4			10	40
2.9	7			20	16
2.8	7.1			12	22
2.5	6.3			32	22
6	8.8			14	16
2.7	6			8	22
2.4	5.7			18	12
3	7.2			12	24
3	7.8			26	12
3	6.8			28	22
2.8	7.3			4	26
3	7.8			22	18
2.8	6.7			16	16
3.5	10			14	14
2.6	7			16	14
2.6	9			16	12
2.6	8.5				28
2.7	7.6			8	24
2.5	5.7			16	24
2.5	6.6			20	32
2.7	8.3			16	24
				16	36
					36
				12	22
				24	10
					32
				22	8
				12	24
				16	26
				24	24

## Sheet: fig1c
40 min	4µm	3µm	2µm		4h	4µm	3µm	2µm		6h	4µm	3µm	2µm
	7450.65	11388.6	9658.15			12215.7	4267.36	9658.15			11274	5463.77	2501.55
	14508.1	6666.15	21237.4			148.154	3539.05	1760.51			5019.84	14109.6	5439.21
	9090.16	10770.7	7991.91			4353.27	10341.7	1237.43			6956.85	3847.61	5171.48
	9061.66	10347.1	24702.2			1229.58	4587.5	4351.02			7190.59	6601.86	6960.52
	5609.3	5635.31	16658.3			2854.1	17668.1	7991.91			4614.15	6139.18	6525.89
	23132.4	10156.2	4172.1			4834.49	18433.7	4702.22			332.525	3759.14	7838.31
	15260.9	2977.13	8075.76			2356.96	16843.5	6658.35			3214.5	63863.4	4076.76
	10187.8	2860.49	6169.34			2903.02	7900.35	3148.16			1566.03	2726.33	13146.6
	11480	16052.6	8388.22			4067.91	6296.85	4172.1			13438.1	8855.27	6455.58
	16202.7	3534.8	13867.2			1133.68	4846.58	8075.76			2286.96	13070.4	6748.85
	15457.2	7838.59	5794.17			4384.27	15402.5	6169.34			11618.1	4736.93	10750
	12030.5	6605.14	18779.2			7411.87	4842.75	8388.22			8478.56	5075.93	15305.8
	10860.2	4752.19	8143.63			10445	12251.7	2582.41			3046.61	10017.3	5782.4
	15416	6526.66	5561.87			10760	4573.57	13867.2			14313.3	21057.8	10054
	17319.6	8897.06	20992.6			13242.4	18545.8	5794.17			10901.4	7500.32	4126.57
	11677.5	16108.2	10623.3			5557.84	11071.2	1779.25			9114.81	8759.34	7264.35
	10013.8	19061.8	5290.38			14541	6271.11	8143.63			8650.71	6319.72	9181.2
	17189.4	10439.1	4256			14392.1	15733.2	5561.87			8325.77	11499	1519.22
	5751.51	26095.7	10117.5			3039.68	9275.03	2992.57			15455.7	4329.11	9028.13
	7567.96	23691.5	6170.9			4829.59	18190.1	1063.27			9138.12	5057.68	5386.11
	5893.91	6443.9	6186.3			16271.2	4497.7	2214.36			7369.75	13165.7	3681.17
	5101.25	2410.8	6133.25			6667.75	23250.4	5290.38			14638.4	4943.4	11464.1
	12036	7813.17	5472.02			4823.89	18073.4	4256			2055.91	18876	27516.2
	6113.57	20483.6	7617.23			6040.49	13337.5	2608.76			9246.23	6484.1	9170.33
	21507.7	6300.32	12963.5			3800.57	15195.2	1017.53			26208.4	17594.7	7548
	13504.2	8829.98	23915.1			5847.64	10970.5	6170.9			6077.34	8935.8	16108.6
	19011.2	3188.35	11043.8			6805.34	6408.43	6186.3			19706.5	9712.43	18885
	9085.84	13276.8	15423.2			18713.6	15577.9	6133.25			9672.89	7294.08	2617.23
	11255.9	7009.8	14345.8			2066.78	15838.4	5472.02			19151.2	17018.8	8666.85
	9352	15308.5	13386.1			7864.35	13752.9	7617.23			5046.34	9210.38	1906.17
	14384.7	15748.2	9641.74			10021.9	9422.4	1293.49			4973.81	5987.46	8850.68
	6352.77	17303	6658.52			6579.85	16000.3	3915.06			8420.57	10904	7970.07
	6696.21	15847	16411.7			5707.89	4527.25	1043.83			9149.94	5297.81	1237.74
	16533	10644.6	13903.1			4686.5	15198.2	1423.25			49554.7	18719.5	522.415
		11823.4	18782.2			7629.14	6404.83	1445.84			3730.65	20572	12415.9
		13048.4	8770.19			4686.5	12979.9	1336.07			4234.87	12563.3	4323.27
		17374.2	13001.8			7629.14	35775.3	6641.74			3245.31	32293.8	3718.64
		4885.5	6255.53			6054.69	32621.6	3495.74			58373.5	6159.76	3394.44
		19364.5	26247.6			2664.4	16655.5	6658.52			41351.4	17340.3	6466.52
		30051.3	6125.85			52357.8	8331.34	6411.69			18582.7	18259.3	7743.69
		18027.6	6212.2			3897.3	22276.3	1393.06			2040.97	21967.2	3708.35
			3518.23			33150.4	5930.26	1872.22			18533	14891.2	16617.1
			4779.26			6781.52	30736	8770.19			7836.97	7856.74	4115.81
			27809.2			3286.05	7130.93	3002.28				5713.6	1844.86
						20393.8	13345.4	3001.85				75633.8	10140.9
	29638.1	4627.75	39786.1			10525.9	59248	6255.53				6344.16	502.524
	3075.22	14389.5	5328.36			2322.98	11479	2647.64				67184.8	3649.95
	9807.65	6929.59	18078.8				16781.5	6125.85				63835.9	1371.03
	15297.8	10393.9	19922.5				27324.6	6212.2				29615.5	732.006
	4285.41	4553.12	18104.2				13673.8	3518.23				2592.51	3442.8
	6356.02	32928.3	8951.08					4779.26				8952.8	664.216
	3189.52	20406.2	4493.46			9183.59	18044.2	289.23				6472.1	5435.72
	3043.62	35260.3	10447			10549.4	13950.2	12415.9				5166.38	2811.79
	5841.05	31470.4	29334.5			7499.78	23860.8	3394.44				6396.99	540.464
	28917.5	14353.3	3820.44			756.86	22629.5	6466.52				41531.7	6544.66
	16840.7	15518.5	13932.2			3594.97	14463.6	7743.69				7016.96	1146.77
	13002.9	20110.9	15260.5			4512.28	4099.96	25716.3				62596.3	3448.56
	17787.5	9747.84	32467.2			23164.1	13008.9	16617.1				23443.4	5005.28
	12327.8	8819.17	5639.17			15716.3	17164.3	10140.9				14179	7133.57
	11640.2	15608.6	6936.3			50343.7	22578.6	28360.2				10022.2	3506.76
	20542.4	7193.96	7014.17			7180.66	13001.3	6544.66				8589.27	1902.32
	5261.52	5610.39	6176.84			12104.7	14569.1	20649.8				15018.7	4071.93
	8246.84	5445.72	7181.98			2041.27	5244.77	22929.3				9565.8	1035.69
	4469.85	34034.7	9080.37			15482.9	14072.8	7133.57				9673.93	6564.84
	3781.7	32793.7	26416.5			6114.23	23866.5	12348.8				6432.13	7121.5
	6244.07	21185.3	9292.8			4939.24	11244	12289.5				38315.3	9272.58
	29929.6	11347.9	3500.5			21379.2	10654.8	9272.58				1838.61	4368.45
	12279.3	3787.06	12132.9			4329.37	16637.8	6048.38				9293.34	6048.38
	21556.6	10004.1	6931.25			4898.12	26421.9	5612.72					5612.72
	14302.8	6036.42	26464.3			15102.4	23554.7	2687.7					942.312
	6816.54	5467	5681.88			16100.6	24258.1	22457			3737.59	7782.07	2907.67
	3292.08	13034.4	3264.3			4417.58	12525.5	8802.97			7331.38	28429.5	2687.7
	5614.34	16758.5	7702.8			8829.91	23845.6	7010.25			10785.3	15953.7	4457.97
	8510.32	4187.12	11755.2			16006.8	8103.7	2730.94			11214.6	12701	1179.64
	5925.76	9279.02	8470.09			21048.5	4399.15	12504.5			13296.3	22370.6	7010.25
	6374.21	7525.55	20188.2			6451.43	12422.1	3752.93			1690.9	48425.9	2730.94
	15453.4	5558.59	16039.3			5988.8	18149.8	12276.6			8092.5	36490.2	12504.5
	32742.6	4969.43	9779.91			13294.9	10034.2	35557.9			6079.77	30586.9	3310.42
	8028.79	17386.1	17867.3			13178.5	24462	8450.74			4726.54	20534.9	3752.93
	7397.84	12046.2	10547.7			26645.8	19556.4	6465.55			19306.3	35289.4	2484.25
	4827.8	2386.38	6865.76			5392.8	20905.9	5719.68			14109.1	19895.8	12276.6
	12304.2	21422.2	21362.7			8026.34	14906	9000.49			3734.07	6377.45	35557.9
	7922.05	18225.9	14691.1			18281.3	17573.2	8126.47			4157.45	37781.2	8450.74
	42557.1	11873.2	9180.87			3800.47	20264	15627.2			7099.4	29709.9	2485.85
	28353.5	23014.3	10568			8535.74	38455.2	5442.23			15039.6	20455.4	3250.7
	24449	8377.42	19587.5			3616.48	14505	1632.66			10008.5	31438.8	3116.78
	11853.3	11001.8	29735.6			2271.22	38213.9	12975.6			16400.9	51749.5	2577.71
	23663.2	3534.57	18288.4			5827.43	20287.8	15506.4			2074.76	21742.2	3623.55
	7690.35	4173.8	4207.93			8956.62	24745.4	4176.1			18696.2	47556.3	2211.84
	33875.4	9008.84	8163.87			5048.12	7456.68	4339.96			9228.93	39042.1	1062.48
	22747.5	23495.8	4222.26			12134.3	7128.22	4312.22			29129.4	24384.6	5719.68
	23198.7	5560.42	15269.6			3637.76	26942.4	6638.96			8234.25	17821.8	3905.25
	31542.9	4456	11160.8			5204.71	17255.7	15352.1			28742.4	15260	9000.49
	8293.46	9606.42	8230.05			3042.03	15456.7	9242.92			5791.84	15805.2	8126.47
	4228.73	6757.86	20740.5			2214.89	34948.4	6983.98			5499.52	19184.5	1816.72
	3527.81	7534.24	16281.5			4152.31	18347.3	9647.15			1902.9	12500.7	4128.76
	4439.57	9274.15	10358.4			14911.6	14024.1	9598.88			16391.7	10499	15627.2
	3052.54	15415.1	11856.1			6424.18	18225.9	16201.9			4319.27	10173	5442.23
	11840.4	5050.43	7838.08			5057.21	12241.6	8937.72			16396.8	22900.8	1632.66
	18436.7	29819.5	8085.56			15689.3	45253.1	12395.6			17466.2	12546.8	12975.6
	12966.2	17709	19076.2			2985.64	20764.4	8456.6			18738.6	20897	1886.37
	42163.2	3773.79	25059.6			2076.86	37082.5	4108.95			15283.1	11994.8	4176.1
	14479.6	13102.5	6851.09			3193.74	15984.4	5966.31			10876.7	13357.1	4339.96
	7723.86	5816.52	6750.31			2431.39	21129.6	6760.24			2546.73	27622.2	4312.22
	8294.79	12337.2	10497.9			5981.95	42995.1	7730.1			2490.44	9677.95	6638.96
	16533.5	18449.5	18926.2			6639.62	18232.5	17568.1			1667.14	17334.3	15352.1
	6446.95	34325.9	12111.3			6374.38	26814.3	12483.4			6263.55	33308.1	2004.41
	12336.5	22608.6	24044.1			14283.1	20271.8	6803.39			6365.04	11661.5	9242.92
	12353.7	7705.38	26083.3			7521.46	16582.5	7155.35			38429.6	27959	6983.98
	3855.02	10152.5	6829.45			12126.5	19505.1	5463.1			11338.9	14431.3	347.472
	42509.3	10272.3	11088.1			15485.3	28797.9				16441.4	20075.5	9647.15
	12150.9	17380.8				4234.59	35545.3				10862	7205.12	9598.88
	10522.3	6666.11				26628.3	35765.7				7799.54	19291	2574.62
	17635.6	7881.73				4790.72	32904				6965.28	8166.08	859.888
	3468.32	19946.8				3629.94	12012.7				3741.2	26929.4	6621.07
	5926.34	8367.67				4347.04	9994.43				5494.25	33857.9	16201.9
	2469.87	7876.24				7775.36	8291.76				4214.81	11263.5	4031.8
	4111.91	3221.13				13208	14787				36566.6	12434.8	5497.28
	12794.7	8481.57				4907.83	26492.8				3776.39	22356.5	2825.05
	7649.7	12229				3419.86	32044.9				28494.3	8546.73	4137.31
	28023.8	9767.4				15533.6	19737.4				14478.3	25283.2	2745.97
	3134.78	12501.1				6645.64	10923				6783.61	24567.7	2868.45
	5267.97	8630.05				3039.06					5146.22	15146.5	8937.72
	5331.11	39946.9				15431.4					5393.9	12146.7	12395.6
	7296.2	12502.8									4442.22	8889.16	909.621
	4146.87	7478.22				34467.3	21486.4				4300.09	13279.3	2993.88
	13271.6	3320.45				24050	24473.4	7396.32			23555.5	6352.05	1757.06
	5238.47	6242.15				5714.91	22216.8	26417.9			1828.8	15059.8	6235.07
	5115.03	5459.16				10759.3	13533.2	7229.61			2792.49	8038.14	1044.06
	25313.1	9664.77				13040.6	35399.7	7058.49			19822	10139.5	1618.59
	3404.56	5510				22431.4	14515.4	2974.84			20304.8	16665.9	2014.27
	16707.1	11372.4				6471.2	4463.38	7494.68			4906.98	16047.9	3261.18
	2014.01	7062.07				1684.35	39974.5	36864.7			2492.53	8053.18	386.001
	15081.2	5657.81				18218	8562.54	3876.59			11333.1	22687.4	9230.18
	4639.38	7761.37				52337.3	27477.6	13341.8			2272.46	17531.9	4972.1
	16413.8	6815.2				15621	31373.1	5867.8			22405.2	19507.8	1802.46
	13156.2	5556.44				9119.25	25112.4	24860.1			9478.81	37480.2	1525.1
	11036.3	5962.25				3822.63	14552.5	6666.62			7060.07	28236.5	1897.32
	6069.59	6995.23				8321.5	21336	25648.9			30593.6	16075.4	925.83
	10136.8	15949.3				7646.22	12819.1	6507.55			6069.36	25106.1	8456.6
	5043.76	11142.3				3893.55	9051.84	5654.25			15161.2		615.648
	14039.8	6300.97				13574.1	13465.2	17698.1					2317.66
	11469.4	12948.8				7838.74	16981.8						4108.95
	12514.7					15289.3	19296.8				12574.9	136071	5966.31
	6435.97					14702.7	44779.1				6905.26	139697	6760.24
	42753.2					8627.93	20421.9				2388.41	230378	3950.1
	30819.2					7511	12088.4				6670.25	168972	17568.1
	9611.16					25518.7	10384				129950	161699	12483.4
	17887					11011.1	14379.5				35284.8	199812	396.592
	21394.9					18806.8	38749.2				13197.7	94172.4	3063.19
	8516.37					19333.7	9904.89				15034.9	107444	2258.47
	24631.9					13241.5	47342.8				16017	201540	2717.68
	45739.8					9416.12	8446.09				11817.3	101667	3032.95
	4220.7					10375.8	19536.2				13882.6	164431	6803.39
	8422.51					7199.83	50636.6				20151.8	44569.4	2319.5
	10769.5					4621.77	40238				35398.5	189918	7155.35
	11167.1					10082.2	18883.2				9035.42	189871	5463.1
	24346.6					7371.34	21677.7				39135.2	137272	3019.59
	2090.7					8538.78	43312				634.161	103162
	4986.96					14181.9	27011.3				22251.7	74605.2
	5795.2					4501.41	47940.4				7630.03	11549.7
	8395.81					7976.8	20935.9				4278.18	16883.4	10722
	3324.44					3965.77	57511.2				22561.2	15038.9	1743.59
	9329.29					14806.3	33398.6				7385.57	2260.71	1732.62
	7819.43					6897.64	45150.9				7019.18	167375	35391.4
	4895.9					4857.73	48165.9				8303.72	7325.98	6556.27
	2560.56					14378.3	13967.6				40203.2	10741.3	6656.86
	2344.8					8545.66	21949.3				15514.5	12910.4	2239.81
	1564.23					7584.66	11406				15013.7	16526.9	4854.3
	12063.7					6322.82	48003.2				2041.28	17995.9	3892.41
	34945.6					7847.23	55824.7				12991.7	5553.98	7528.25
	4942.62					18005.5	18788				15667.9	11666.9	526.752
	19936.3					22830.9	21923.2				12525.3	71194.6	17647
	18922.5					9395.04	12486.1				14855.3	19842.5	6110.43
	11846.8					6835.88	28342.1				16423.5	60494	4755.3
	15729					4992.57	44162.6				13778.1	39427.7	6805.95
	10758.6					8743.73	37551.7				92976.4	81408	10645.6
	13951.7					2379.97	24914.1				60288.4	35052.6	3730.77
	14421.1					16649.1	32327				53651	72632.7	128.79
	35762.7					6164.2	22776.9				14893.8	32295.7	2190.32
	6631.84					3441.02	50361.1				48138.3	98730	12040.9
	11187.5					3521.05	45154.1				31419.7	56470.3	190303
	19778.1					6190.06	52207.8				8326.94	58998.6	69839.1
	29379.6					2592.61	15958.5				5689.09	173461
	6449.2					5393.63	11850.7				7096.32	24875.2
	4109.48					24163.1	30421.2				2715.47	42707.3
	1548.69					28636.7	27409.2				10327.1	87884.6
	6876.59					20344.4	23265.8				10308.2	17477.8
	12908					45827.4	42109.4				16280.6	2406.6
	22504.5					4660.64	12418.8				13798.5	4694.45
	11574.1					13491.3	14488.9				2152.75	8763.3
	4224.28					11467.8	20663.6				19885.2	13714.8
	2747.04					29964	18455.7				9548.26	6913.62
	6584.36					14698.5	31012.6				4177.26	13712
	12218.7					4906.02	10001.3				24176.9	79449.3
	5574.03					28982.5	25533.2				12083.4	28727.6
	3910.78					31132.4	58251.8				31273.8	12924.2
	15869.5					4795.26	31193.3				23582.2	7110.38
	20550.8					11688.8	9705.79				3614.95	65754.9
	5670.72					19076.7	24874.5				17223.3	6094.21
	9980.54					2565.87	8378.76				4844.94	2984.89
	54554.2					10331.4	18329.2				6764.27	16519
	16930.1					5118.56	20470.2				30151.7	7437.4
	7978.03					3998.41	7619.81				2910.43	25286.7
	23925.2					5341.77	9165.56				21883.5	28855.8
	12061.5					4893.92	24988				41519.3	17336.7
	6683.8						24710.4				3967.39	8950.99
	30069.2						10130				34686.1	9796.76
	13087.3						16789.3				1833.8	6110
	17882						25335.3				17239.7	44374.8
	3687.15										5331.44	13010
	16619.7					9549.2	13667.6				9436.72	8311.87
						10259.7	14156.8	11609.3			2725.86	14982.8
	4341.48	7041.26	22955.4			7828.93	9608.92	6554.81			3544.13	44135.9
	3957.1	6719.58	5627.51			10375.7	28230	16303			15645.1	98207.9
	12771.3	10216.8	10596.9			14207.7	14231	3172.29			5452.27	10100.4
	14258.3	22070.9	9250.04			20829.9	13722.4	5556.98			15907.4	21122
	5870.37	1927.53	13280.8			5765.7	12489.8	4348.26			5593.21	6070.44
	2888.33	5882.06	6713.97			5749.02	6393.8	19938.2			14354	5098.97
	10257.4	8825.3	9680.52			4900.93	7328.64	15894.6			13873.2	33748.9
	12703.8	3705.51	50474.1			3491.26	10796.3	3604.75			5495.08	43374.5
	21574.5	25914.4	6675.97			2513	12726.2	8996.97			28067.4	26913.8
	12800	6976.4	17955.7			3336.42	23191.6	3301.38			21711	15399
	14633.4	23211.8	8612.66			7366.06	13727.3	8005.62			4740.2	22512.9
	25776.2	3528.01	12158			6336.89	14420.6	5963.73			14891.9	8320.66
	17482.5	19232.3	3333.45			2472.73	14810.2	6273.47			18391.4	16581.4
	21076.8	26602	3806.72			1576.82	14382.5	9649.91			12202.8	20964.4
	20083.3	14410.6	17227.1			6134.3	12034.4	7331.56			8313.09
	4531.17	15943.9	5192.64			8343.19	10834.5	8854.9			9996.58
	4270.27	27840.6	13804.6			7177.72	11853.7	1251.14			13512.7
	17252.1	7785.96	6562.27			4175.81	18831.5	3600.57			39968.7
	17703.5	24626.4	53835.9			5477.68	14267.6	15390.4			44021
	21664.3	29718.4	29262.6			4000.91	23870.9	5791.94			15276.9
	30985.3	15167.8	33488.2			3769.49	9218.71	6626.11			93788.6
	4161.19	8095.49	6982.25			7522.18	6701.55	2688.42			54190.6
	2495.49	17705.8	6758.92			4574.65	4446.22	3881.69			2278.85
	4788.21	21182.8	3740.13			7222.37	5714.09	4243.4			6523.51
	10179	4323.01	10385.7			5581.58	24135	19089.7			2335.24
	13496.6	12622.4	7682.14			9073.56	7901.66	6982.69			7190.85
	30159.2	17540.6	5771.1			2434.4	5691.84	6490.54			55464.7
	48812.9	37543.5	8733.12			8393.02	38591.1	7669.79			124179
	15974.1	11292	7170.5			5056.64	47203.5	9591.21			10127.1
	48222.6	22126.9	5745.63			17831.4	41455	3670.03			10426.8
	14374.8	13329.8	13777.2			12341	47081.1	4713.91			26299.2
	41222.7	3529.83	10816			5160.44	34720	11695.7			12982.9
	57423	3744.63	2770.97			3506.17	28251.7	3496.59			12814.5
	23069.7	7373.06	8363.97			9732.64	16785.6	8444.71			83.839
	36787.1	23178.3	4338.31			10576.2	9875.3	4776.22			31369.5
	24368.4	21657	4100.71			10726	19307.9	22670.9			33594.7
	16696.2	22214.8	45463.7			8798.05	24815.4	5481.34			21167
	38263.3	6473.04	16113.7			3550.89	3981.5	5957.68			12220.1
	20427.7	36464.1	14074			9131.94	5590.99	6964.29			60827.4
	36554	10312.3	9091.26			5246.78	6781.1	4931.73			8721.66
	18574.8	11874.2	33046.9			6438.55	6152.96	7017.94			5465.54
	5922.98	14101.5	9395.16			13655.1	5860.93	9787.25			11056.1
	5264.11	24113.9	4318			5424.12	2630.58	4045.01			3779.94
	20326.7	10456.7	10731			6199.7	3736.92	4086.37			17286.8
	43614.3	10841.4	11601.7			4540	6051.6	5111.83			8139.26
	52666.1	18494.6	18888.9			1975.1	17177.5	3682.2			2682.36
	18708.6	1370.97	11789.1			5572.16	15703.9	12995.1			14950.4
	55839.7	29192.7	21339.2			6250.37	6774.53	11731.1			4039.94
	36517.6	16476.5				4112.39	10957.4	4316.78			5565.99
	53456.4	7650.36				4034.33	4518.09				24374.2
	4465.15	20258.5				7752.56	4707.69				25487.3
	44064.3	15195.2				10253.3	18459.3				6412.86
	2898.83	19033				5291.62	15042.9
	9534.45	31991.3				9339.52	6182.38
	4367.16	19185.8				3225.16	5803.82
	5294.88	41662.7				3145	7743.36
	3496.53	17751.2				8484.78	9371.78
	4114.59	53115.6				3759.76	5141.52
	8667.17	3786.24				6778.31	8401.75
	2304.97	9461.09				6599.4	8319.42
	2528.55	2483.72				1961.38	6638.5
	49395.1	5300.17				4032.28	20809.6
	9986.36	3743.97				3268.52	7311.83
	18473.6	41660.4				5504.62	2809.6
	21646.8	3890.93				10939.9	14849.9
	18876.7	11555.9				4204.87	14495.5
	2860.41	11150.1				3510	17968.3
	10864.6	6569.9				5787.94	15545.1
	13352.7	20242.5				2513.44	12963.9
	6578.69	6888.34				2972.58	49831.8
	9378.33	19992.5				3494.25	17230.4
	4980.6	7770.89				6769.89	5414.77
	9737.08	13522.1				2532.54	6723.36
	5064.02	22400				11251.1	34998.4
	9263.08	6891.27				2807.84	4969.81
						3657.74	10407.4
	5471.49	10817.5	4020.79			8663.38	6766.2
	7579.7	4304.47	3856.05			7013.64	7102.46
	5036.75	5341.1	5563.88			2472.69	20047
	12128.7	13789.2	4752.52			12287.2	3467.66
	8148.43	6738.43	3041.01			2291.33	2832.27
	2581.38	8729.84	2192.83			8049.86	15671.5
	4793.18	19799.2	3771.76			11940.5	5816.79
	3424.11	20258.4	3996.24			4458.03	5973.2
	3309.14	16399.4	3720.05			7383.92	3050.82
	2754.57	3983.85	5568.49			9655.17	30286.2
	3065.85	8594.88	4358.82			1769.22	4772.67
	10799.6	7296.22	8835.46			5164.83	7139.1
	14590.6	2785.84	6603.44			4337.3	12075.3
	4094.46	5667.14	6432.66			3359.1	5926.27
	3539.26	14583.6	2903.73			9804.05	25714.5
	4925.22	7296.98	5946.59			3516.17	39949.8
	5973.68	9119.21	11879.8			4407.83	39873.8
	2348.5	13338.5	6280.26			2942.52	58262.5
	11397.6	4143.66	6850.62			4387.85	26872.4
	5671.85	7776.85	6974.19			4647.78	36750.9
	3212.81	2797.84	31841.7			2461.74	25469.8
	8929.8	4752.12	9468.16			3522.06	6782.62
	9472.13	4773.56	6732.91
	9138.94	3504.63	20189.6
	13600.8	25597.9	2913.5
	9069.09	7151.7	7461.12
	6909.89	9890.62	38214.5
	14375.8	40681.3	11986.7
	18701.9	6779.5	7378.63
	14046.6	16599.1	11584.4
	4574.08	11528.8	10063.2
	7201.97	4816.77	9512.44
	6359.5	14282.3	9159.67
	4665.7	6194.49	9206.34
	5289.62	12811.4	4324.38
	7369.93	5126.24	33488.2
	7682.88	13719.6	6982.25
	9283.96	7216.56	6758.92
	2733.07	16788.3	3740.13
	6270.4	8108.81	10385.7
	8213.63	5441.94	7682.14
	9001.74	6522.18	4136.3
	7521.1	38946.9	5771.1
	7413	4528.52	8733.12
	11653.6	3782.54	7170.5
	2133.25	8486.72	5745.63
	12005.7	10221.1	13777.2
	18427.4	11403.9	10816
	9041.27	4344.82	2770.97
	12086.5	13867.6	8363.97
	8563.41	3812.22	4338.31
	1470.98	9270.04	4100.71
	4834.08	4348.87
	10319	18085.5
	34073.3	10642
	2545.16	6145.91
	17789.9	7451.4
	2929.06	28063.2
	6150.78	6684.41
	13662.5	2730
	5625.66	4948.5
	16931.5	10731.6
	8446.81	5933.96
	4172.29	2528.4
	6733.43	5200.26
	15307.4	6375.68
	6297.19	6423.59
	3006.14	18182.3
	3388.36	17186.3
	12164.6	18440.8
	20864.1	5148.56
	3517.53	31683
		5461.74
		6494.66
		1833.69
		10986.9
		7819.43
		6175.63
		8220.76
		13743.8
		2503.49
		11784.2
		4298.15
		19830.6
		11730
		49062.6
		23142.8
		5708.74
		5720.81
		2640.28
		4923.6
		5543.58
		36637.5
		4544.75
		2738.34
		5129.52
		10403.2
		54278.7
		47890.3
		5170.82

## Sheet: fig1d
4µm	3µm	2µm
2.88	3.362	0.951
1.847	7.734	2.0295
1.932	4.6185	2.512
1.63	7.7265	7.085
6.884	5.772	2.808
5.065	9.498	4.752
2.002	5.51	3.305
1.314	7.2	3.022
3.646	7.831	0.644
3.891	8.295	1.048
6.0655	12.005
	12.1145
3.3488	5.6438	5.27333
2.5138	13.812	3.7725
5.35383	4.027	4.7741
3.6612	5.8675	5.07686
4.17683	5.73112	4.90855
6.77933	7.82637	2.95162
2.24567	9.38922	2.52053
4.9844	8.586	3.81636
5.613	9.37371	1.35193
6.50083	3.004	3.19462
6.27117	12.3196	3.957
4.5905	9.85467	4.92017
1.4825	8.40625	2.3078
4.742	9.8895	3.8896
4.9205	8.6948	3.5376
4.058	8.24523	4.0308
2.62	12.083	4.98075
8.073	4.03433	4.67112
1.29415	9.075	4.91094
1.1353	6.9508	2.5475
3.91086	7.65333	4.101
5.16492	6.66667	3.669
0.828667	12.7616
2.36175	7.76133
4.81637	6.58711
7.7845	11.4645
1.33209	9.66075
5.04058	9.805
5.5894	6.59725
	12.4862
2.936
2.591	11.703	3.854
2.438	5.6355	1.1545
3.447	5.346	4.5825
5.45	6.01	2.935
3.2995	5.5175	4.3255
3.9245	6.2905	5.362
2.413	6.672	6.4875
5.698	7.7985	4.638
2.097	7.2945	1.965
1.8395	4.194	3.656
2.7105	5.271	4.0405
1.463	5.385	1.421
2.172	6.658	5.119
3.624	7.272	5.072
3.073	9.5225	2.637
4.4205	6.623	2.083
4.804	7.7925	3.421
1.473	7.908	2.194
3.178	9.461	1.483
	10.4955
1.09
3.1655	7.106	3.7925
1.4815	4.169	2.5965
4.372	4.415	5.2985
5.711	9.997	2.401
3.421	4.056	2.079
2.438	4.151	1.1875
2.003	4.208	0.676
5.499	4.4845	5.494
4.086	7.661	5.441
4.95	11.776	4.628
1.421	9.048	4.276
2.568	7.106	1.487
2.51	4.257	1.9775
4.481	4.2125	4.5485
4.1405	12.343	3.8975
3.2375	8.338	4.743
1.904	6.8875	2.319
5.001	7.369	2.4715
3.393	8.602	4.251
3.116	5.09	3.1805
3.054	3.624	2.096
3.315	9.227	4.1295
2.5025	6.98	5.3065
6.214	6.894	4.23
2.498	10.284	0.188
3.664	5.814	4.457
4.2805	10.341	4.095
3.49		1.408
3.3325		2.138
3.815		0.956
4.025		1.8655
2.3785		1.326
7.2535		1.512
1.09		4.87
4.638

## Sheet: fig1e
NC	4µm	3µm	2µm
23	22.213	43.827	44.256
7.6	34.729	36.641	60.231
12	5.275	45.593	19.806
29	29.693	59.961	24.62
24	19.647	57.849	15.861
24	36.46	59.332	6.755
14.444	25.543	54.939	25.041
5.735	14.825	48.579	8.633
6.2	38.071	46.236	21.212
15.593	37.518	59.446	15.935
10.168	20.593	49.554	40.017
22.033	3.168	62.729	29.92
11.947	24.033	53.614	42.166
25.489	27.689	39.92	33.609
25.647	37.518	48.752	28.657
26.334	26.882	54.738	5.597
18.69	3.602	57.95	10.614
19.95	30.145	65.555	10.695
5.553	41.83	62.316	5.437
40.911	33.056	62.316	23.671
26.736	6.041	38.173	4.709
29.735	26.425	64.79	6.925
1.189	30.441	34.943	7.414
14.682	32.593	52.719	6.609
19.329	34.359	36.531	45.041
15.947	33.719	47.832	29.593
18.497	20.737	59.17	23.806
12.684	22.213	50.883	23.232
23.526	14.729	42.786	20.711
7.025	25.275	52.65	21.279
17.047	13.428	66.547	10.959
46.837	18.799	68.124	4.603
31.609	23.51	80.956	9.718
45.202	29.683	83.161	9.863
57.829	24.489	71.928	11.655
37.255	29.721	88.518
34.284	34.445	72.765
41.617	24.816	57.434
40.312	29.683	34.527
31.209	37.096	69.546
31.11	18.298	59.12
45.235	17.111	69.627
64.509	32.385	85.423
40.63	19.489	91.017
34.905	21.524	75.805
58.109	22.072	83.602
45.26	15.124	77.803
47.317	24.639	88.107
47.802	12.63	31.007
	16.94	52.588
	23.301	83.811
	10.439	42.757
	20.737	74.195
	30.137	73.033
	31.803	52.781
	7.766	69.36
	15.682	45.75
	17.255	83.11
	6.48	59.782
	6.389	69.36
	11.341	33.051
	5.394	53.053
	6.157	83.602
	19.286	77.803
	19.96	88.107
	11.611	31.007
	24.117	52.588
	12.434	83.811
	16.575	42.757
	17.349	74.195
	14.193	73.033
	10.068	52.781
	9.64	69.36
	10.374	45.75
		83.11
		59.782
		69.36
		33.051
		53.053
		39.904
		37.61
		40.361
		37.632
		47.877
		65.239
		77.334
		71.384
		44.305
		46.717

## Sheet: fig1f
NC	4µm	3µm	2µm
1	13.7	34.7	9
1	15	40	8
1	12.5	35.4	5.68
1	14	33	3.16

## Sheet: fig1g
NC	4µm	3µm
1	5	14
1	4.8	16.7
1	5.2	15.7

## Sheet: fig1i
4µm	3µm
2.03393	4.80066
2.67872	3.00222
5.06489	5.28108
4.91381	4.87738
4.8061	3.863
4.50232	6.13046
3.37431	6.11526
5.13562	3.60768
4.70815	4.60053
3.5973	6.75665
6.62456	4.60136
7.72003	4.39752
3.82892	5.5885
4.94505	5.52847
3.75983	3.60063
5.06758	4.44848
6.03748	6.69649
4.90124	6.298
4.66721	8.57078
4.39927	6.20072
4.03571	5.95843
5.33472	7.64068
3.68815	7.0741
3.60625	5.33968
2.90848	7.85347
3.18768	7.15833
2.89434	8.72132
3.67436	6.97213
3.86233	7.71381
4.28968	8.83523
4.06394	8.35106
4.17672	6.93496
3.68376	6.13839
4.66885	8.20668
5.12915	7.60364
	5.5409
	8.43312
	6.84046
	6.12871
	6.85384
	8.53933
	7.41012
	9.81217
