# Supplementary material for: Cell shape sensing licenses dendritic cells for homeostatic migration to lymph nodes
Source: Nat Immunol. 2024 Jun 4;25(7):1193–206. doi: 10.1038/s41590-024-01856-3 (PMC11224020; doi:10.1038/s41590-024-01856-3)
Supplement: Supplementary file 9 — Statistical source data. [file 41590_2024_1856_MOESM9_ESM.xlsx]

## Sheet: Fig2a
control	AA
30913.8	796.77
9595.78
21501.7
	3298.57
3817.69	25938.2
11967.7	10878.3
31400.1	7094.47
	5871.91
18813	16637.8
25758	2735.03
30018.7	23763.5
24020.2
	16300
26514.7
	5161.06
	6111.93
	8665.02
10978
11029.3	22096.3
	8856
	24038
13426.3
	1019.31
28385.8	10147.1
20965.5	7286.68
36053.8	25552.1
14783.7	1394.54
35548.2	4373.42
32751.5
	26682.6
	14057.2
13286.6	49.368
13276.2	7054.32
39592.9	568.905
	14194.1
	5323.36
14405.6	21392.8
	6796.62
27749.6
24546
29221.8	11609.5
31750.4	18034.5
5254.24	1817.72
19615.2	13092.7
	5515
29684.4
	9539.04
26945	11299.7
20736.8
15049.9
	2644.3
32111.5
41676.9
11143.5
29845.2
22602.7
9474.5
15002
39189
11021.1
5856.68	13827.3
9507.55	6676.43
12166.5	24357.4
13899.7	5251.07
16110.4	20729.9
9655.93	5972.2
16372.6	5830.37
12200.3	8593.31
4734.51	10430.5
4271.55	11234.2
30615.9	7874.54
17560	7188.48
17224.5	5355.34
16697	6353.67
9540.51	12996.4
6309.39	7163.83
26752.5	3167.41
42136.8
8665.46	5798.88
7831.63	18175.7
15868.6	3367.45
14599.7	3842.43
10242.2	14081.6
16757.6	19264.2
10189.3	14726.2
9510.34	4384.71
17340.5	1317.4
19431.8	23971.8
4364.46	9481.71
28083.9	21542.2
	4581.77
10799.8	1920.74
9462	3960.81
14805.2	2689.17
5515.73	3148.84
6489.08	4465.44
8834.17	6139.73
7527.76	11248.7
10297.5	7503.39
6815.91	10565.4
33758.2	2072.06
10442.7	10231.6
6022.34	8059.41
	4083.03
4067.47	3688.7
	15912.4
8293.38	4404.38
9507.83	9656.5
23459.7	4162.44
9353.64	17445.5
25244	8060.65
6770.9	10414.9
7442.82	23358.5
9391.79	17936.1
4982.6	15269.2
15488.5	7579.49
12899.5	11377.6
4717.96	4717.72
18113.7	20784
11525	21946.1
11008.2	2342.7
13920.7	6216
3343.41	7611.04
	4298.18
20489.4	1300.7
3927.3	7112.79
10001.3	26148.7
6487.24	7812
19520.5
9360	4413.96
15126.3	2500.24
3413.39	414.393
7259.17	6981.48
2572.02	2897.13
35007.6	6081.15
2054	2202.16
24272.2	7376.31
3042.74	4399.96
7970.08	6515.67
5950	1525.58
6640	2776.14
34242.6	7669.48
13545	4496.87
6926.32	1625.37
14013.2	11377.4
18918.8	6099.01
8755.61	921.196
16381.1	5056.66
1122.6	1889
6050.16	7810.16
7744.37	8575.23
1551.59	12327
7256.5	12709.5
3274.23	11484.2
3601.44	9399.73
10002.7	1911.99
7619.01
7099.36	6097.4
4618.57	11936.1
3834.19	10344.7
6928.41	3898.5
7584.51	4234.02
5507.35	632.343
4207.82	4618.79
5665.65	969.45
9794.56	6738.48
3141.22	1647.99
6539.02	7032.02
7662.98	1692.6
6739.7
9652.36
5857.49
16045.9
17660.4
9173.79
3270.99
10835.2
8694.08
11018.3
25417.5
10723.1
4164.11
6804.56
8001.88
3013.56
5955.39
3495.14
2592.84
7257.77
2487.08
1918.1
9856.6
8548.13
7972.01
6507.03
3615.28
4265.02
1637.53
15553.4
4005.58
12988.5
8479.64
2493.16
4259.66
11036.9
7360.82
876.994
17351.7
8647.49
5961.06
8160.15
4498.53
2793.43
8381.25
7017.67
2055.48
8243.1
16111.2
2493.49
11893.5
29051.2
11594.6
3411.08
9280.26
42775.1
30677.3
4917.11
13667.6
4156.81
9608.92
28230
14231
3722.4
12489.8	10902
6393.8
7328.64	5408.32
10796.3	12401.7
12726.2	3985.16
3191.56	13125.5
13727.3
14420.6	24133.8
4810.23
4382.5	8939.37
12034.4	14933.7
10834.5	7588.43
8853.66
18831.5	5889.26
14267.6	6313.01
4510.88	3146.48
9218.71	6795.12
6701.55	6627.24
4446.22	4267.79
5714.09	7884.47
24135	8943.19
7901.66
5691.84	17894.8
38591.1
	14346.1
41455
	5556.29
34720	6039.54
28251.7	6425.28
9875.3	11069.6
	15415.4
19307.9	17668.2
	12984.8
24815.4	14186.8
3981.5	14931.1
5590.99	6130.42
6781.1	18071.4
6152.96	6423.79
5860.93	8250.05
2630.58	4176.2
3736.92	8439.83
6051.6	8453.55
17177.5	5596.5
2569.89	11887.3
6774.53	3298.53
10957.4	8860.24
4518.09	6715.7
2663.66
4707.69	11665.1
18459.3	3151.21
15042.9	11837.1
6182.38	3029.19
5803.82	11334.3
7743.36	13962.1
2183.91	3151.67
9371.78	2178.18
5141.52	16820.4
8401.75	4275.3
8319.42	2690.18
6638.5	2708.41
2244.84	4822.88
2229.6	12515.8
7311.83
2809.6
1985.88
14495.5
17968.3
15545.1
12963.9
1880.38
5414.77
6723.36
34998.4
4969.81
10407.4
6766.2
2555.21
7102.46
20047
3467.66
1832.27
15671.5
5816.79
5973.2
3050.82
1706.23
4772.67
7139.1
12075.3
5987.43
5926.27
4997.48
41502.4
25714.5
39873.8
26872.4
36750.9
25469.8
6782.62
10383.2
43337.5
9379.91
17676.4
23620.9
18667.9
42491.3
21149.6
1902.75
6042.1
12745.1
6870.38
2702.59
3853.09
3612.85
7203.66
7454.6

## Sheet: fig2b
si-ctrl	si-cPLA2	si-ctrl	Si-cPLA2
150716	18642.5	102613	10497.9
30365.3	10714.9	190553	81363
103758	14342.2	69698.6	25461.2
45698.3	56852.7	52279.9	31562.5
24422.4	40201.6	78061.5	38939.6
89584.7	63668	121001	27320.9
110558	31401.5	101132	24896.4
78638.9	43575.2	100924	91077.5
28759.6	32824.8	18520.4	50781.4
25013	48440.1	102753	76445.8
29262.2	77231.9	61669.4	21612.2
10886.5	54311.6	78812.9	9705.68
28963.8	48490.2	159392	52846.6
141313	50611.3	110032	48578.2
205603	29064	232078	64504
24255.7	97931.9	102354	46594.4
17567.6	29331.7
18835.3	54455.8
46961.7	14165.1
184338	30998.3
26309.7	35942.1
27305.8
62707.7
23773.9
22401.2

## Sheet: fig2c
4µm	3µm	3µm
42.207	60.371	1.131
23.912	41.674	10.275
85.931	43.151	3.6
26.467	59.375	9.632
63.665	128.656	1.08
92.644	84.393	1.14
89.24	29.636	2.086
37.215	35.611	21.429
93.357	73.575	15.574
83.438	80.026	4.181
37.195	94.664	4.453
60.237	109.812	7.746
90.86	78.103	28.108
56.635	67.915	21.919
52.525	89.277	7.131
42.029	88.508	14.738
66.945	113.179	4.666
64.08	130.611	19.577
49.128	103.806	21.455
92.622	77.213	8.115
73.906	66.215	7.348
65.25	65.766	3.597
45.281	55.971	4.724
51.316	129.009	17.274
43.634	93.151	3.885
43.339	17.517	2.844
35.402	26.886	1.017
38.768	24.152	9.252
48.394	52.305	8.209
38.654	18.971	3.257
29.437	21.272	1.081
57.072	43.332	5.346
37.869	33.541	6.28
36.221	47.572	4.214
43.526	71.599	2.639
25.293	19.556	2.94
26.544	76.927	4.047
23.09	64.034	10.635
18.371	68.216	10.885
29.962	55.822	4.064
69.071	64.364	9.014
35.332	48.305	1.052
31.933	29.402	2.532
46.567	44.045	5.327
35.639	34.092	16.131
17.4	59.737	3.55
33.281	39.011	12.253
49.625	27.247	3.178
23.657	45.476	14.834
36.666	59.435	3.46
31.411	86.886	11.799
42.341	117.517	31.961
22.767	21.258	37.049
39.439	44.28	34.898
58.499	53.164	41.251
48.921	69.056	28.982
44.067	28.116	17.802
28.375	29.852	26.693
53.396	32.933	46.115
31.231	34.579	35.335
36.606	24.073	38.142
41.752	54.443	42.526
31.746	14.916	49.909
39.026	50.181	36.881
59.456	39.61	42.564
24.019	74.885	43.152
28.441	48.791	55.839
57.884	50.451	34.942
30.239	68.445	40.943
23.408	84.165	32.156
37.022	76.883	22.108
35.779	16.987	55.84
37.274	45.059	54.117
30.05	32.295	41.276
29.141	45.458	50.074
38.061	60.865	18.324
40.478	40.388	32.29
28.274	40.21	45.963
21.753	112.589	39.715
32.736	13.522	42.037
25.265	30.409	14.953
24.557	37.036	42.518
18.59	17.274	31.353
34.609	28.116	34.34
37.672	44.811	21.258
20.449	50.515
49.177	37.777
30.773	84.753
41.154	62.419
24.672	132.33
27.044	137.587
35.172	115.678
50.813	172.978
42.284	84.428
48.697	120.399
51.372	142.642
28.276	128.249
30.913	139.56
34.828	143.973
36.074	118.539
16.466	122.117
41.266	137.533
55.622	136.308
37.548	124.099
36.512	81.574
31.352
51.233
30.277
37.797
62.793
25.881
67.352
33.289
46.495

## Sheet: fig2d
cPLA2WT	cPLA2WT	cPLA2KO
3.722	6.3255	2.134
3.482	2.167	2.893
3.9845	7.202	1.484
2.525	7.3875	1.1315
7.9975	9.991	3.552
2.7665	4.1745	3.018
2.534	9.731	2.7855
3.066	9.376	3.632
6.826	8.556	2.035
4.748	9.788	4.542
5.0255	6.442	2.441
3.9025	9.051	1.236
3.38	6.725	5.484
3.01	13.101	2.9825
2.538	11.62	1.659
3.542	8.9625	3.9535
4.5335	6.2975	4.873
5.9605	6.492	2.1305
3.147	11.6465	1.549
6.0745	7.8525	3.969
2.762	10.997	1.7945
5.379	12.228	3.9835
1.408	8.1815	1.37
3.4105	8.673	1.845
4.032	13.81	1.083
2.947	8.567	1.969
4.422	10.042	1.549
3.573	7.983	2.1305
4.3755	9.907	3.873
5.302	6.669	4.926

## Sheet: fig2e
4µm	3µm	2µm
434.507	850.573	193.346
353.381	811.742	199.828
406.782	845.686	210.534
417.7	1072.63	212.815
487.822	1159.27	244.162
461	1132.18	258.591
342.148	1284.97	275.653
455.353	1020.32	229.235
407.339	921.861	250.771
364.391	947.395	208.685
443.254	1114.91	274.994
327.143	826.037	238.806
360.511	1000.35	191.635
311.353	477.292	264.351
425.375	533.392	264.375
702.398	696.822	225.913
1349.67	443.616	252.796
1136.83	432.288	303.82
821.657	429.886	275.005
944.218	604.248	323.218
655.651	586.321	240.019
1076.43	562.273	280.063
690.675	659.798	285.972
933.059	394.417	285.71
957.388	1040.13	244.003
1882.93	946.258	290.295
925.654	1018.42	323.912
1117.67	1016.39	219.411
1025.38	1184.65	281.814
1820.18	1150.14	205.288
1059.26	756.317	215.272
866.363	876.435	213.236
916.317	1171.6	211.748
1691.56	822.608	233.687
1198.23	849.416	234.584
1226.62	974.047	227.314
1013.32	1199.84	243.045
693.233	1072.8	228.666
1185.92	1045.83	231.558
870.285	776.296	244.884
884.163	1004.01	232.153
678.027	905.301	234.699
663.231	972.004	226.828
592.685	853.074	216.985
571.044	1051.42	210.796
459.384	1011.4	230.628
553.957	1030.63	239.447
713.14	1532.87	253.906
661.123	925.031	248.587
401.862	883.273	336.907
593.936	1024.18	313.273
863.744	812.576	317.35
590.117	1285.16	355.955
645.02	886.639	542.836
492.017	1064.87	394.303
678.257	1130.22	511.916
627.755	784.178	418.667
490.061	980.864	392.915
366.69	926.75	263.156
541.112	762.073	352.095
644.045	574.63	379.819
527.147	1425.51	499.044
460.926	2817.07	510.577
480.141	1354.85	462.61
454.639	213.237	395.838
	248.01	565.911
	372.113	539.782
	335.312	675.484
	421.447	276.795
	786.326	509.797
	860.567	244.558
	932.863	505.909
	1176.18	356.53
	1106.26	387.131
	896.93	604.01
	987.61	649.757
	1070.51	510.076
	969.725	398.611
		542.926
269.042	1444.87	298.498
236.366	1969.06	481.522
536.468	1946.59	615.151
432.063	993.509	229.235
362.065	1202.22	333.359
440.281	1617.01	543.628
516.219	2560.53	674.152
442.594	1849.61	552.62
218.076	1055.11	575.745
517.66	1615.81	402.845
335.981	834.253	750.315
272.201	764.459	739.661
468.708	658.642	1006.74
274.896	1063.93	567.558
344.249	1390.51	439.45
437.419	606.256	488.828
248.246	1378.96	639.312
302.191	1770.8	510.104
360.198	1194.13	610.837
269.038	2185.52	499.443
270.464	1782.85	425.92
258.183	2300.11	509.996
303.429	1062.24	666.162
419.512	2292.4	480.499
202.559	1808.43	492.149
234.444	1310.63	374.072
316.623	665.198	591.8
241.749	1414.5	575.36
259.006	996.23	302.821
427.938	1112.6	499.65
236.711	1980.97	511.938
292.137	1028.63	654.244
206.134	1555.18	513.958
250.618	681.627	683.143
385.811	1905.16	636.224
440.66	1937.94	766.24
365.586	1559.35	543.481
1023.67	956.449	580.383
347.958	836.323	431.442
243.036	2179.18	510.344
388.922	1562.11	449.893
446.462	679.945	724.901
347.754	855.093	490.219
579.332	2306.05	353.609
289.005	1086.06	427.918
399.634	1205.31	402.315
358.65	1901.99	419.335
292.474	1373.9	790.549
468.167	1323.42	328.333
444.079	1054.36	881.376
561.74	2198.4	588.226
404.347	1683.09	352.767
421.118	1879.78	569.84
343.55	650.861	381.436
364.553	1145.98	480.461
337.453	982.248	499.37
467.16	570.181	464.6
468.509	1365.35	294.891
383.552	760.192	485.814
377.137	783.195	324.955
275.668	1612.42	404.47
318.18	1082.99	350.441
325.874	711.855	511.508
253.307	1091.33	401.59
354.932	1034.04	375.263
622.64	896.921	367.525
359.124	829.331	369.938
293.61	1185.43	312.661
223.768	1475.41	417.147
392.15	1509.57	494.729
505.596	1427.49	413.325
376.186	818.978	381.202
335.875	1334.51	432.545
270.161	1046.04	474.128
231.562	728.5	521.347
377.173	227.772	433.242
266.418	202.092	508.669
313.044	295.252	336.579
571.715	234.476	429.001
323.414	251.15	435.71
310.498	184	472.28
286.582	226.429	414.46
283.871	296.425	437.485
311.569	244.52	489.823
232.201	215.761	443.415
246.028	226.662	420.875
298.771	238.447	443.289
300.633	250.105	458.012
383.846	274.622	431.032
237.727	236.396	402.306
255.764	242.872	220.878
273.238	266.299	309.015
291.373	227.351	240.743
299.157	272.193	274.01
213.456	199.23	310.888
196.462	218.001	304.393
295.994	304.312	316.071
249.49	272.34	258.611
221.817	310.723	403.539
255.298	259.657	322.405
		264.568
		223.61
		348.258
		369.892
		329.982
		307.984
		443.242
		232.957
		264.903
		224.359
		276.778
		230.557
		238.369
		316.595
		381.051
		267.696
		258.818
		352.114
		333
		311.879
		326.789
		294.275
		287.804
		656.44
		560.807
		566.997
		629.235
		385.646
		835.409
		520.657
		450.294
		531.884
		493.231
		581.688
		494.804
		469.684
		436.513
		728.494
		507.854
		611.159
		742.8
		391.851
		605.63
		495.903
		586.262
		462.51
		652.259
		730.712
		544.95
		546.912
		632.531
		649.607

## Sheet: fi2f
4µm	3µm	2µm
1.127	1.178	1.061
1.013	1.429	1.048
0.902	1.129	1.084
1.359	1.902	1.067
1.13	1.84	1.147
1.438	1.621	1.193
0.972	2.181	1.215
1.39	2.074	1.039
1.3	1.486	1.147
1.048	1.681	1.068
1.196	1.787	1.153
1.202	1.996	1.125
1.174	1.608	1.045
0.863	1.341	1.251
1.048	1.715	1.25
1.176	1.61	1.108
1.73	1.39	1.222
1.169	1.369	1.35
1.438	1.487	1.273
1.388	1.777	1.289
1.081	1.299	1.151
1.444	1.567	1.24
1.087	1.43	1.278
1.699	1.126	1.257
1.435	1.457	1.155
2.321	1.786	1.243
1.094	1.643	1.155
1.635	1.637	1.106
1.478	1.94	1.415
1.754	1.551	1.05
1.596	1.246	1.112
1.523	1.723	1.067
1.53	1.669	1.074
1.388	1.866	1.132
0.944	1.652	1.16
1.663	1.793	1.111
1.097	1.46	1.217
1.151	1.549	1.145
1.35	2.145	1.118
1.004	1.472	1.22
1.953	1.565	1.137
1.255	1.866	1.117
1.176	1.465	1.138
1.3	1.697	1.104
1.315	1.972	1.025
1.376	1.511	1.118
1.039	1.519	1.209
1.471	1.705	1.191
1.303	1.558	1.09
1.244	1.828	1.471
1.589	1.725	1.441
1.351	1.539	1.174
1.366	1.532	1.096
1.295	1.636	1.646
1.01	1.692	1.159
1.228	1.347	1.669
1.421	1.59	1.33
1.235	1.642	1.477
0.777	1.9	1.087
0.99	1.978	1.377
1.182	1.5	1.518
0.829	2.849	1.559
1.036	2.474	1.807
1.266	2.536	1.309
0.899	1.061	1.317
1.022	1.105	1.723
1.557	1.642	1.589
0.982	1.639	1.92
1.078	1.679	1.245
1.102	1.899	2.128
1.221	1.359	0.939
1.315	1.615	1.675
0.95	1.848	1.255
1.34	1.672	1.499
1.169	1.886	1.956
1.618	1.907	1.681
1.259	1.542	1.682
0.804	2.003	1.513
	1.069	1.74
	2.252	1.278
	1.418	1.664
	0.84	2.279
	1.527	1.029
	1.536	1.33
	1.056	1.741
	1.432	2.309
	1.431	1.472
	1.496	1.283
		1.152
		1.633

## Sheet: fig2g
4µm	3µm	2µm
54.926	92.841	143.193
42.076	66.781	121.815
29.835	72.61	145.372
25.163	89.634	112.39
39.117	70.897	112.273
33.709	59.248	119.035
28.983	125.411	148.313
25.71	66.243	113.672
36.327	73.336	188.174
27.97	74.645	124.837
30.256	78.468	99.925
27.27	84.702	163.191
23.396	79.9	167.961
36.04	58.988	127.312
24.401	81.021	117.295
34.229	68.288	119.456
80.609	73.695	122.012
64.019	61.786	126.424
70.233	88.739	113.511
88.707	108.686	117.707
57.796	91.599	138.105
74.959	133.125	153.554
68.557	81.768	139.036
70.518	107.544	130.319
64.961	114.107	105.082
78.349	86.795	150.645
73.282	131.813	152.439
75.15	64.063	157.371
84.924	155.69	130.262
78.669	76.825	132.208
79.199	159.292	107.745
148.652	98.468	199.061
86.348	155.159	130.047
80.763	102.043	120.514
92.269	156.444	166.078
81.266	84.114	201.218
87.102	90.37	183.807
133.46	78.697	133.643
105.282	133.767	89.998
107.405	66.576	98.4
110.225	89.839	94.553
71.38	132.985	196.478
59.26	99.278	86.644
76.825	134.745	92.392
64.873	156.388
85.092	93.665
128.182	83.695
77.133	72.301
68.28	82.048
66.521
124.272
61.438
72.553
66.158
69.844

## Sheet: fig2h4µm_x0009_3µm _x0009_2µm 
4µm	3µm	2µm
2	8	68
3	10	72
