# Supplementary material for: Cell shape sensing licenses dendritic cells for homeostatic migration to lymph nodes
Source: Nat Immunol. 2024 Jun 4;25(7):1193–206. doi: 10.1038/s41590-024-01856-3 (PMC11224020; doi:10.1038/s41590-024-01856-3)
Supplement: Supplementary file 10 — Statistical source data. [file 41590_2024_1856_MOESM10_ESM.xlsx]

## Sheet: fig3a
4µmctrl	3µmctrl	3µm+ck
0.877	1.041	0.757
1.282	0.961	0.886
1.232	1.063	1.021
1.198	0.996	1.032
1.114	1.09	0.911
1.066	1.059	0.85
1.054	0.878	0.911
0.967	0.923	1.004
1.038	0.756	1.135
	1.013	1.059
1.035	0.851	0.912
0.89	0.935	1.029
0.731	1.147	1.004
0.713	1.091	0.733
0.765	1.514	0.83
1.154	1.112	0.8
1.092	0.919	0.894
0.661	0.928	0.836
0.751	0.849	0.806
1.008	1.058	0.956
0.712	1.267	0.869
0.93	0.912	0.723
0.804	1.213	0.949
0.885	1.162	0.756
0.789	1.263	0.938
1.018	1.047	0.849
1.119	0.755	0.934
1.053	0.981	0.942
	0.986	0.763
1.004	1.284	0.903
1.011	1.038	0.856
0.979	0.927	0.98
	0.908	0.876
1.224	1.294	0.678
0.947	1.022	0.794
0.935	1.216	0.953
0.908	0.918	0.916
1.468	1.475	0.936
0.846	1.552	0.913
1.151	0.958	0.991
0.895	1.399	1.211
1.189	1.011	1.08
0.897	0.826
1.388	1.206
0.57	1.75
1.023	0.901
0.66	1.334
0.5	1.008
0.632	0.584
0.661	0.812
0.61	0.829
0.474	0.84
0.786	0.89
0.667	1.034
0.64	0.855
0.846	1.074
0.617	0.69
0.624	0.844
	0.829
	1.354
	0.926
	1.142
	1.099
	0.841
	1.1
	1.372
	1.127
	1.026
	0.768
	1.457

## Sheet: Fig3c
DMSO	DMSO	CK666	DMSO	CK666
1	6	2	37	7.2
1	10	4	40	10
1	9	6	38	8.42

## Sheet: fig3d
DMSO	CK666
15.397	9.01
10.653	2.497
13.136	8.646
12.642	3.124
18.969	3.372
28.349	6.281
22.271	6.769
17.862	2.131
12.984	9.286
18.419	16.884
10.257	17.444
13.632	2.631
17.795	2.266
12.57	15.952
14.401	11.914
20.164	19.936
14.636	20.096
12.068	15.874
13.912	21.079
15.642	3.606
18.516	18.854
16.819	2.514
11.95	9.82
17.719	12.528
14.341	13.996
21.462	2.475
21.327	14.298
17.075	12.738
18.561	15.364
19.891	5.232
15.279
13.387
17.908
19.806
17.8
15.032
22.774
14.366
13.623
13.661
23.413
15.562
14.724
15.423
12.496
20.259
23.763	22.905
99.99	22.597
67.776	76,693*
46.508	81,246*
77.103	25.642
62.604	8.899
99.829	9.678
71.521	16.023
68.155	17.37
70.333	15.044
51.237	21.101
47.63	11.209
56.612	19.094
29.376	18.585
89.391	14.04
79.611	8.736
64.588	10.98
84.758
57.81
30.572
58.623
19.564
57.92
66.464
64.347
52.09
61.069
54.729
63.764
52.453
62.727
50.278
53.288
68.747
61.369
57.26
39.873
42.939
52.263
54.36
57.669
41.43
55.311
66.214
48.455
35.93
62.318
56.134
54.429
54.661
52.002
73.741
64.803
41.269
50.079
47.573
51.617
65.75
60.197
56.661
42.277
75.698
45.895
43.444
59.988
57.085
61.048
57.11
49.382
57.285
59.701
51.239
51.866
48.626
68.417

## Sheet: Fig3e
WASPWT	WASPWT	WASPKO
42.82	62.118	6.679
13.241	69.886	0.468
20.069	84.941	48.012
7.668	77.809	41.794
7.335	64.006	11.241
44.046	68.776	17.302
57.862	18.573	0.918
40.212	76.563	67.508
47.902	90.002	20.616
79.917	73.373	1.978
49.122	121.445	10.184
47.765	141.88	6.434
60.254	76.399	25.394
3.538	92.047	0.214
15.863	44.751	0.496
17.394	40.344	0.688
2.133	37.168	0.025
3.324	35.658	12.128
10.328	42.025	0.026
62.153	21.24	0.026
8.478	55.133	5.072
55.305	24.312	39.755
24.051	22.206	9.283
33.725	40.25	14.477
27.983	15.187	5.066
117.696	28.008	31.411
58.165	70.995	3.307
36.61	13.003	2.619
78.392	31.636	24.246
52.586	107.493	8.813
49.762	6.545	8.795
14.401	59.662	2.718
45.214	35.943	11.619
78.14	53.718	30.355
12.699	108.852	40.771
82.072	36.047	22.112
12.288	54.671	0.063
35.342	116.386	19.966
18.514	60.09
25.52	92.648
3.515	105.254
2.927	43.398
44.412	80.866
66.616	97.455
45.527	99.033
2.851	128.241
119.469	73.418
4.054	34.6
51.268	54.128
62.214	22.517
61.903	109.875
64.282	68.277
63.768	28.843
52.481	80.343
6.035	103.488
4.921	59.435
42.169	86.979
88.612	146.628
108.555	88.895
94.931	66.607
62.496	125.954
114.581	98.474
4.791	146.008
97.65	92.706
22.418	119.443
57.323	134.779
65.239	75.312
32.832	46.081
85.398	54.225
39.712	97.77

## Sheet: fig3f
WASP WT	WASPWT	WASPKO
46.551	18.889	42.016
23.61	121.585	24.397
33.5	80.426	25.545
30.367	47.134	22.047
28.922	90.492	30.522
37.448	189.831	31.023
28.8	147.845	19.831
20.225	217.438	17.756
37.45	146.79	26.244
45.055	174.672	28.332
24.471	190.785	33
18.513	151.622	34.1
41.014	170.783	32.625
26.833	205.122	15.269
45.196	67.27	21.568
18.684	37.699	12.053
21.746	69.967	13.163
31.473	78.686	13.402
23.129	37.985	17.153
18.229	52.353	9.089
23.653	40.181	14.92
28.319	57.107	18.133
6.195	90.049	11.832
6.049	24.792	13.076
7.295	91.075	15.377
6.09	100.298	13.066
23.894	99.774	15.655
19.945	169.623	11.761
24.084	204.747	17.886
29.738	219.339	17.147
31.038	197.477	11.49
8.3	62.564	14.297
23.241	238.54	16.038
31.127	162.835	16.294
11.042	148.291	13.628
31.229	204.065	15.203
22.124	83.808	20.472
7.533	175.652	19.927
16.068	67.311	16.551
10.045	52.766	36.125
23.938	166.565	17.865
17.546	224.385	12.172
21.549	121.17	13.545
15.608	56.062	10.21
24.196	131.272	21.98
33.311	64.087	14.222
18.88	108.785	25.846
20.76	158.388	35.326
7.803	101.719	28.456
20.884	173.724	7.286
27.927	78.182	20.215
16.516	94.24	13.784
14.827	113.14	30.863
16.629	115.249	30.163
15.13	119.852	12.673
23.62	175.23	18.787
32.995	56.993	10.681
28.399	64.596	15.479
28.784	85.359	26.343
24.566	84.777	8.168
20.258	157.017	19.424
22.689	77.59	23.536
22.22	157.695	19.648
19.05	126.955	14.854
10.5	115.476	16.488
14.972	79.296	22.358
13.73	64.915	20.634
15.78	91.422	18.604
20.466	47.838	11.492
17.455	175.67	6.534
25.659	205.851	10.154
5.706	60	16.528
20.296	103.131	18.681
13.621	202.726	13.416
7.878	211.91	8.174
7.527	203.559	10.624
4.097	88.925	14.858
21.296	140.146	48.026
103.713	129.217	42.425
30.526	219.394	25.383
117.405	91.918	21.046
30.394	146.002	20.557
25.837	197.568	19.594
7.758	187.047	25.761
9.477	156.416	37.883
50.672	183.113	19.906
2.842	113.833	52.324
9.318	152.352	28.003
34.022	208.114	17.222
2.946	241.091	17.737
158.493	203.191	22.851
12.857	205.114	28.357
21.586	195.92	32.575
30.525	224.139	35.695
14.534	147.476	33.045
14.206	194.817	18.92
29.245	161.218	21.443
37.471	64.947	20.242
42.864	108.311	18.855
2.013	159.18	27.881
59.628	94.957	17.478
120.321	129.344	22.142
12.314	194.43	10.571
12.551	114.628	7.124
15.545	122.493	13.804
60.819	233.26	8.904
5.095	230.853	24.339
59.737	225.314	17.417
3.764	219.235	13.442
221.714	225.566	17.478
2.821	189.883	25.06
246.921	218.795	26.732
35.356	233.923	5.556
23.458	231.444	6.841
15.054	195.773	24.233
1.667	237.092	19.038
17.695	225.957	26.357
4.361	254.664	26.489
86.152	228.409	34.003
102.375	246.375	9.421
18.925	247.51	30.293
3.18	239.912	31.89
13.323	73.592	18.641
6.548	134.175	10.432
22.145	196.168	30.357
26.093	220.77	20.935
20.776	215.389	44.513
12.389	122.273	26.052
136.584	59.178	33.506
4.585	115.146	30.38
42.658	121.933	41.062
3.312	56.288	28.501
37.605	116.336	30.438
254.782	244.073	20.256
76.435	89.167	29.646
25.762	122.537	43.486
60.199	152.118	48.927
19.828	196.18	29.498
20.652	242.273	22.22
130.193	232.95	18.92
60.9	222.882	41.183
216.681	226.638	31.08
3.625	197.277	47.457
10.943	226.378	19.649
17.462	206.17	21.803
16.369		24.172
17.652		32.602
14.068
8.215
4.312

## Sheet: fig3g
ArpinWT	ArpinKO	ArpinWT	ArpinKO	ArpinWT	ArpinKO
1	1	12.46	48.8	51.7	59
1	1	15	40	48	55
1	1	13.5	42	45	58

## Sheet: fig3h
ArpinWT	ArpinKO	ArpinWT
14.22	81.489	23.763
15.481	51.882	100.906
23.668	65.107	67.776
16.148	43.157	46.508
17.812	59.682	77.103
10.862	51.008	62.604
9.223	56.872	105.826
20.213	69.385	71.521
11.16	83.123	68.155
20.019	47.246	70.333
18.776	45.966	51.237
10.111	85.677	47.63
9.978	74.943	56.612
13.474	34.539	29.376
16.482	44.695	89.391
17.379	60.847	79.611
15.477	71.881	64.588
12.125	75.88	84.758
10.969	50.05	57.81
14.827	81.589	30.572
13.518	73.013	58.623
16.009	80.289	19.564
16.736	64.197	57.92
17.175	76.322	66.464
13.961	80.724	64.347
11.958	39.763	52.09
15.116	45.826	61.069
14.853	45.619	54.729
9.943	36.049	63.764
13.236	35.713	52.453
16.147	46.1	62.727
17.773	32.452	50.278
6.824	48.186	53.288
14.441	31.954	68.747
36.994	35.804	61.369
36.445	34.337	57.26
23.588	33.293	39.873
35.34	32.534	42.939
34.983	37.544	52.263
22.066	41.074	54.36
26.149	40.319	57.669
27.212	39.866	41.43
35.896	37.958	55.311
27.356	50.858	66.214
14.527	26.997	48.455
54.113	31.493	35.93
39.83	41.933	62.318
18.106	33.477	56.134
32.602	40.397	54.429
24.741	37.772	54.661
29.155	43.426	52.002
31.778	37.456	73.741
35.933	43.898	64.803
24.741	47.968	41.269
29.155	48.66	50.079
31.778	61.104	47.573
35.933	42.358	51.617
38.174	46.018	65.75
36	48.844	60.197
	50.327	56.661
	45.449	42.277
	34.653	75.698
	32.83	45.895
	49.334	43.444
	45.677	59.988
	63.756	57.085
	48.61	61.048
	59.963	57.11
	60.337	49.382
	56.933	57.285
	76.776	59.701
	54.421	51.239
	46.763	51.866
	44.697	48.626
	40.734	68.417
	50.644
	40.742
	55.846
	42.81
	76.289
	50.337
	54.576
	41.937
	51.049
	39.823
	44.969
	48.734

## Sheet: fig3i
ArpinWT	ArpinKO	ArpinKO	ArpinKO	ArpinWT
1	1	20	0.4	20
1	1	18.4	1.2	28
1	1	15	0.7	30
