# Supplementary material for: Cell shape sensing licenses dendritic cells for homeostatic migration to lymph nodes
Source: Nat Immunol. 2024 Jun 4;25(7):1193–206. doi: 10.1038/s41590-024-01856-3 (PMC11224020; doi:10.1038/s41590-024-01856-3)
Supplement: Supplementary file 11 — Statistical source data. [file 41590_2024_1856_MOESM11_ESM.xlsx]

## Sheet: fig4b
4 WT	DMSO	CK
0.193364	0.056484	0.215754
0.1445	0.107216	0.101842
0.206673	0.084102	0.129693
0.276108	0.080344	0.266309
0.145289	0.06665	0.085953
0.158	0.089538	0.141164
0.110777	0.102746	0.114611
0.50591	0.117811	0.099114
0.333522	0.06236	0.099114
0.258267	0.077598	0.128149
0.181202	0.071359	0.114442
0.121792	0.074175	0.156511
0.524075	0.129413	0.100208
0.055006	0.051318	0.102264
0.375318	0.075086	0.07472
0.105519	0.090224	0.111187
0.132656	0.066667	0.121458
0.168609	0.060298	0.112785
0.161149	0.072257	0.103254
0.293026	0.07	0.0745
0.180051	0.087284	0.164169
0.202491	0.063721	0.142844
0.263323	0.073609	0.096538
0.261478	0.071631	0.184008
0.074515	0.07727	0.135982
0.25025	0.086546	0.12452
0.280336	0.062479	0.115163
0.150011	0.079431	0.118669
0.240984	0.11139	0.140525
0.131706	0.069186	0.15377
0.139004	0.076676	0.166912
0.120201	0.062319	0.130115
0.144773	0.044989	0.168943
0.230738	0.203967	0.074734
0.087733	0.076346	0.126859
0.197939	0.051347	0.102254
0.216941	0.085711	0.075664
0.343157	0.067043	0.150708
0.314438	0.122311	0.08957
0.137853	0.167563	0.262269
0.217856	0.108643	0.112691
0.197394	0.087924	0.114394
0.304727	0.115352	0.307907
0.114686	0.110102	0.120248
0.215551	0.115309	0.15377
0.142358	0.112557	0.094511
0.099482	0.059442	0.186632
0.155571	0.095665	0.1405
0.361701	0.133737	0.16645
0.242712	0.201856	0.128614
0.24576	0.097316	0.127046
0.130158	0.080862	0.068823
0.242142	0.095354	0.23602
0.124069	0.127662	0.290222
0.295343	0.200199	0.101413
0.150011	0.108881	0.120633
0.240984	0.096905	0.169959
0.131706	0.085136	0.198965
0.139004	0.065024	0.102289
0.120201	0.084096	0.12779
0.144773	0.077557	0.124465
0.230738	0.187854	0.066565
0.87733	0.078721	0.065378
0.197939	0.134795	0.261599
0.216941	0.064406	0.153986
0.343157	0.114727	0.102853
0.304727	0.141613	0.067476
0.114686	0.068198	0.201118
0.215551	0.067804	0.082186
0.625378	0.068846	0.313366
0.380546	0.052466	0.066798
0.60108	0.085674	0.097271
0.327225	0.076852	0.069731
0.413343	0.068193	0.244809
0.1393	0.067299	0.068804
0.138632	0.105923	0.124161
0.265694	0.080607	0.149093
0.18687	0.069416	0.155685
0.366332	0.0865	0.125165
0.489589	0.064527	0.106537
0.438096	0.097121	0.065761
0.303108	0.067979	0.14912
0.445192	0.181197	0.08079
0.948987	0.076932	0.132145
0.627263	0.065507	0.132971
0.373782	0.067797	0.11445
0.276851	0.0794447	0.169633
0.166847	0.169003	0.133541
0.449932	0.0975807	0.120998
0.187208	0.103643	0.067896
0.226087	0.121765	0.089974
0.24249	0.141408	0.059212
0.348961		0.080105
0.164259		0.062531
0.198577		0.340905
0.0902922		0.55715
0.323277		0.300417
0.15104
0.110363

## Sheet: fig4c
DMSO	CK666
6.55838	6.18887
1.04058	2.68791
9.16854	2.38912
2.29957	4.01503
6.67331	4.38065
2.53842	0.966907
11.6791	7.00841
9.64472	6.03777
14.839	8.9961
10.6588	7.95483
8.92186	5.74184
2.1541	10.0655
7.13619	8.49624
9.63802	5.85493
5.64743	7.16246
12.356	7.75101
11.8689	4.97554
3.96685	4.87197
5.77222	3.85016
8.38707	6.25855
4.25209	5.15498
4.56239	8.64544
10.3477	3.6606
6.82909	3.64917
9.13061	3.55172
14.4826	7.81034
15.7848	3.7502
15.0533	9.92754
15.0081	8.56165
8.62977	8.94181
7.28988	1.06325
5.55174	13.2789
8.39971	6.40347
8.1728	3.56989
3.73923	7.9222
9.23885	9.64754
10.3995	5.74804
9.94094	3.70754
9.56038	2.3664
10.6347	5.90563
8.34974	4.73544
14.0879	6.29892
3.63095	10.349
15.0271	12.5471
11.5425	5.51745
10.4273	8.50327
4.92792	6.07742
4.45927	8.92891
12.6998	4.04156
4.67674	12.5044
12.543	4.2495
5.16912	15.457
5.4227	6.25282
7.28937	6.31376
7.05632	3.6794
6.40137	6.86069
11.2656	4.42899
6.89046	2.72697
9.86342	5.92466
6.56986	2.45638
5.4185	4.267
11.5422	8.61069
8.05538	8.79899
3.73321	1.4795
6.66179	9.81929
6.19969	10.917
5.22602	3.56124
4.98798	4.44113
	6.21305
	9.4853
	7.39285
	10.6047
	4.49761
	2.16973
	4.5785
	5.09904
	4.69557
	6.01772
	5.09332
	13.8758
	5.16883
	2.66049
	6.08575
	7.03879
	4.56082
	18.228
	5.03294
	3.52415
	9.05506
	2.29381
	4.74174
	5.48296
	4.82861
	3.73472
	9.47601
	4.17023
	5.13807

## Sheet: Fig4d
Control	CK666
3.73016	3.42649
3.66326	3.46877
3.62758	3.38979
3.66237	3.3338
3.72022	3.49877
3.62728	3.53967
3.60233
3.63662
3.71922
3.70063
3.74871
3.83246
3.79574
3.69501
3.7065
3.92731
3.60537
3.913	3.808
4.204	3.655
3.827	3.707
4.198	3.744
3.694	3.786
4.138	3.409
3.916	3.743
3.939	3.821
4.048	3.851
3.977
3.744
3.678
4.095
3.922
3.789
3.862
3.69119	3.53242
3.65146	3.43595
3.7273	3.27962
3.73232	3.30898
3.75344	3.7015
3.83088	3.75945
3.73641	3.65216
3.70838	3.73314
3.68168	3.74066
3.72996	3.6406
3.67164	3.54993
3.63427	3.48612
3.65694	3.4119
3.58156	3.38739
3.71228	3.39918
3.65403	3.71802
4.03129	3.77541
3.90481	3.76673
3.98982	3.77571
4.01346	3.67145
	3.77874

## Sheet: fig4e
LaminA/CWT	LaminA/CKO
132.587	20.171
23.098	15.93
15.596	31.825
16.269	26.251
28.229	21.572
16.412	33.392
117.701	29.543
37.142	0.252
22.206	16.031
24.171	25.155
28.064	25.561
140.686	16.566
37.039	9.735
35.51	13.298
42.171	15.631
22.936	10.705
55.847	3.29
40.71	9.093
29.84	12.113
34.49	5.854
45.609	26.111
21.788	24.623
18.805	3.082
26.545	14.79
82.906	4.203
40.25	10.469
18.58	12.195
22.657	19.465
23.887	2.728
21.857	5.216
18.946	28.681
47.051	12.586
17.741	4.152
30.382	7.96
35.831	1.378
36.007	0.619
18.652	18.67
45.35	12.624
20.713	5.261
17.882	6.635
36.62	12.82
21.832	0.721
15.314	0.163
65.181	1.437
38.723	0.5
16.484	10.74
72.053	21.36
15.326	2.531
21.436	7.615
16.336	1.705
11.265	8.46
43.439	5.113
8.752	1.343
14.851	3.048
92.24	0.112
115.3	7.757
66.286	0.608
105.81	7.854
77.82	2.864
122.676	8.238

## Sheet: fig4f
9.495	42.45
5.41	78.28
5.411	92.911
11.52	46.257
10.685	33.873
29.4	77.349
10.629	62.045
12.256	45.365
10.785	106.067
27.085	19.939
9.284	49.084
14.52	75.18
9.115	88.26
10.836	105.552
15.625	109.208
9.689	107.206
13.615	102.619
12.828	51.356
7.036	20.887
18.519	52.374
9.099	54.197
6.954	64.916
16.484	48.622
7.424	33.732
6.393	57.819
11.572	51.832
17.319	54.649
12.248	43.728
16.599	44.881
11.878	62.118
67.656	51.396
73.892	67.962
78.897	20.823
73.033	50.605
62.55	80.602
108.787	41.847
70.163	52.335
52.216	46.694
64.507	6.406
81.908	5.761
108.353	10.742
85.053	5.989
59.284	56.744
53.916	39.195
146.803	21.42
82.156	60.65
98.858	39.548
129.116	51.644
81.026	59.228
116.962	78.777
147.505	10.816
77.486	49.84
130.92	41.005
92.812	69.948
52.98	73.373
71.47	84.169
38.565	13.699
39.159	72.658
39.779	65.175
108.787	40.934
54.187	57.6
59.885	39.03
123.532	12.122
125.502	16.359
146.328	12.252
91.103	15.759
56.055	10.629
132.976	14.42
111.231	21.107
114.948	17.11
92.864	15.006
141.459	35.041
69.198	29.42
48.857	34.931
69.576	13.317
96.981	35.857
48.579	31.435
44.861	30.538
79.43	15.916
109.269	20.667
75.106	13.471
75.642	22.435
43.619	40.979
62.373	28.376
67.204	36.422
44.455	21.273
93.609	28.449
101.343	33.241
58.1	42.29
86.948	60.196
45.299	36.013
33.208	36.84
108.833	17.952
99.993	31.88
42.724	27.06
33.101	54.296
27.948	46.351
63.772	28.066
68.072	46.427
22.475	30.034
25.439	39.825
92.458	16.975
61.442	23.558
36.935	6.632
87.884	40.204
58.594	10.557
36.785	15.007
99.092	47.988
60.751	47.025
73.079	11.776
76.316	16.946
26.818	18.926
54.089	48.049
54.265	21.145
34.095	30.912
76.959	19.722
	10.128
85.265	20.14
26.158	7.609
48.361	32.469
50.917	28.502
84.434	27.045
42.7	22.578
72.225	16.772
44.704	20.162
116.595	6.691
110.412	10.24
115.086	47.581
37.243	32.878
57.584	17.377
24.514	11.559
67.435	38.685
106.887	17.337
54.277	14.717
46.09	29.873
47.309	12.795
55.333	12.79
32.454	11.495
99.43	11.857
37.706	19.604
19.785	10.324
127.452	6.846
	12.06
	17.899
