# Supplementary material for: Cell shape sensing licenses dendritic cells for homeostatic migration to lymph nodes
Source: Nat Immunol. 2024 Jun 4;25(7):1193–206. doi: 10.1038/s41590-024-01856-3 (PMC11224020; doi:10.1038/s41590-024-01856-3)
Supplement: Supplementary file 12 — Statistical source data. [file 41590_2024_1856_MOESM12_ESM.xlsx]

## Sheet: Fig5bcd
cPLA2WT	cPLA2KO	cPLA2WT	cPLA2KO				WASPWT	WASPKO	WASPWT	WASPKO					ArpinWT	ArpinKO	ArpinWT	ArpinKO
11738.4	5094.68	26413.5	218.271				6300	4680	42800	20300					20196.2	33957.9	48865.9	81690.3
17371.5	103.855	51126.5	686.15				9710	4160	72500	16900					15810.1	26339	39455.8	64648.8
6455.17	592.969	14248.3	1351.21				4650	1050	15900	13800					16183.3	13934.5	25283.9	66761.4
396.408	470.648	1198.51	8331.83				2520	1880	19600	19300					20523.2	17215.2	32205.8	25199.3
420.051	803.354	826.178	672.095				5640	3290	34500	14700					18014.5	25646.8	48626.4	39334.8
230.374	183.908	942.19	675.862				2100	1380	32600	13100					13652	19232.4	32773.5	80827.4
580.878	334.709	681.184	710.683				3130	1440	20600	7010					16745.2	14224.2	37316.9	38198.9
275.451	44.9898	8331.83	163.599					2990		16700					19098	22225.2	45316.5	55577.5
															16346.5	27907.3	30972.3	61348
2818.18	7177.15	4221.85	1768.4
7687.98		5647.06
2364.84	18296.8	9051.61	1289.39

## Sheet: fig5efg
cPLA2WT	cPLA2KO	cPLA2WT	cPLA2KO				WASPWT	WASPKO	WASPWT	WASPKO			ArpinWT	ArpinKO	ArpinWT	ArpinKO
6965.92	9511.55	4891.94	16705.2				571.659	292.726	5687.75	4221.84			447	798	4233	9506
6274.58	22377.2	4922.03	28890.7				679.341	194.844	6381.94	6567.03			1397	467	24834	3339
3661.03	4470.71	3916.37	3923.78				1624.63	185.744	13714.5	4959.87			2332	2199	22663	25820
							318.721	537.931	5087.41	6865.85
							4.64	30.9	1680	1480
							30.5	10.5	7670	607			950	868	28564	4773
													799	1447	4332	8584
													2428	1024	18834	11761
													1637	2013	23116	16133
													1429	1065	13133	17784
													1110	2114	15481	16772
