# Supplementary material for: Cell shape sensing licenses dendritic cells for homeostatic migration to lymph nodes
Source: Nat Immunol. 2024 Jun 4;25(7):1193–206. doi: 10.1038/s41590-024-01856-3 (PMC11224020; doi:10.1038/s41590-024-01856-3)
Supplement: Supplementary file 13 — Statistical source data. [file 41590_2024_1856_MOESM13_ESM.xlsx]

## Sheet: fig6h
non-confined	DMSO	BI605906
1	31	0.6
1	35	1

## Sheet: fig6i
non-confined	IkkbWT	IkkbKO
1	30	1.2
1	27.6	3.2

## Sheet: fig6j
4µm	3µm	3µm
17.876	92.856	48.701
17.273	18.515	6.609
10.529	104.179	27.191
11.864	118.965	32.237
8.988	105.032	37.041
14.097	136.876	43.599
55.058	102.401	25.155
37.552	64.847	25.273
10.87	73.872	23.86
22.635	148.002	14.611
37.483	124.225	22.824
15.527	101.814	32.249
22.731	89.18	48.397
9.914	110.886	26.092
15.792	87.735	66.291
16.996	83.879	57.187
15.328	58.813	2.656
17.953	73.914	66.987
14.667	143.844	24.955
15.841	70.243	92.746
11.38	90.288	59.982
28.25	84.62	88.808
26.703	124.434	14.145
37.438	148.603	67.955
30.44	82.271	40.009
12.593	143.935	52.49
17.88	75.242	34.499
13.798	102.819	70.038
11.226	90.289	65.319
13.162	142.611	51.923
34.6	126.134	14.619
74.057	59.898	57.994
74.721	131.356	16.334
74.401	120.747	26.703
45.971	101.004
50.522	76.636
38.862	71.898
12.593	95.44
24.207	83.621
87.151	94.537
35.532	86.264
17.88	48.311
87.8	100.857
13.798	35.337
87.693	33.538
11.226	46.547
13.162	47.056
15.328	53.539
17.953	124.248
14.667	76.897
15.841	94.064
11.38	52.058
28.25	24.937
37.438	147.211
30.44	78.115
	32.165
	115.638
	33.777
	70.13
	22.996
	43.236
	15.403
	24.792

## Sheet: fig6k
DMSO	DMSO	BI605906
63.181	73.472	62.2
34.943	49.539	75.746
57.192	50.843	71.851
64.958	42.287	101.766
21.341	76.527	87.964
33.156	109.368	79.536
33.073	51.702	48.34
35.295	106.2	42.131
14.524	30.44	64.431
11.866	42.158	52.485
65.895	88.763	70.885
18.129	64.288	75.93
65.54	81.795	21
57.446	67.147	25.2
30.843	43.575	41.207
40.266	31.716	59.046
60.195	33.639	66.874
64.848	29.431	57.989
69.493	24.728	74.548
33.302	94.691	65.022
53.226	84.267	69.442
40	93.959	50.22
49.608	85.138
67.729	61.364
50.868	43.017
55.779	53.43
39.717	36.969
30.424	34.574
41.947	45.848
