# Supplementary material for: Cell shape sensing licenses dendritic cells for homeostatic migration to lymph nodes
Source: Nat Immunol. 2024 Jun 4;25(7):1193–206. doi: 10.1038/s41590-024-01856-3 (PMC11224020; doi:10.1038/s41590-024-01856-3)
Supplement: Supplementary file 14 — Statistical source data. [file 41590_2024_1856_MOESM14_ESM.xlsx]

## Sheet: Fig7c
CTRL	+PGE2	+PGE2+NfKB inhibitor				CTRL	+PGE 30 min	Ihibitor of NfKb
15.022	31.389	31.049				70.438	86.805	28.3
12.967	24.545	18.453				47.588	32.655	6.858
16.744	28.362	28.543				31.27	46.884	6.219
15.475	38.707	17.653				22.045	28.853	0.55
24.393	55.832	50.924				75.429	31.741	42.239
20.049	47.274	12.895				41.668	45.546	19.025
23.494	39.685	19.99				81.727	71.087	25.156
21.917	49.101	30.321				63.197	78.413	12.935
20.307	16.536	16.224				95.096	47.034	30.059
11.033	42.959	60.629				48.387	100.165	19.916
23.181	51.681	32.776				49.474	52.787	10.453
30.036	22.915	42.882				58.87	59.877	19.577
14.317	51.185	18.688				99.472	58.734	38.872
38.558	30.319	75.135				137.467	47.812	52.974
27.458	47.66	14.446				17.78	49.791	36.196
47.26	28.935	57.098				47.373	64.778	92.751
20.01	59.565	10.154				33.876	12.983	35.853
19.949	15.393	71.131				40.628	76.728	0.358
13.177	27.348	69.944				20.968	82.249	29.755
19.819	16.277	52.945				55.838	39.213	35.84
14.093	60.465	40.154				54.146	68.936	0.413
10.792	52.624	48.771				31.821	54.331	0.386
26.502	80.121	36.319				54.509	26.502	55.771
22.32	58.934	30.341				12.084	72.717	19.951
16.491	75.951	47.8				39.766	39.061	31.935
10.416	78.436	19.483				56.546	18.796	12.242
13.067	64.669	39.169				35.257	65.716	40.183
16.023	82.646	25.913				22.03	16.301	35.852
17.033	73.962	31.944				4.894	94.496	8.652
16.519	137.291	12.882				25.905	46.12	27.923
17.431	55.143	2.895				41.941	20.534	35.703
17.652	77.523	20.187				4.59	65.116	33.551
14.377	72.317	12.124				53.061	91.629	56.607
15	78.436	18.758				27.162	32.485	55.995
8.773	48.573	18.758				3.152	83.851	2.883
12.818	86.875	13.682				6.103	70.944	48.29
15.415	65.674	13.366				2.943	97.157	24.736
14.102	43.869	83.503				49.565	71.649	93.585
15.489	29.662	22.53				9.87	52.662	89.955
12.471	22.357	55.332				54.521	33.53	44.553
18.744	61.035	114.202				3.721	50.829	17.541
27.679	44.209	45.571				6.936	50.141	68.321
7.793	71.786	37.101				6.344	85.018	21.549
13.236	53.084	3.367				4.671	37.145	17.196
11.32	44.236	23.891				30.47	44.403	60.905
5.887	38.375	32.027				13.902	66.257	23.751
4.2	35.929	33.112				2.892	48.908	60.289
9.283	48.203	26.988				4.133	31.91	11.754
18.083	33.697	13.617				5.433	71.255	37.322
12.105	27.347	3.063				89.263	52.49	9.01
7.286	25.309	13.105				34.818	43.977	29.254
7.638	23.837	29.54				62.25	43.012	12.944
15.578	36.164	7.617				2.989	71.314	40.534
9.226	19.656	5.902				121.839	89.655	44.655
21.432	27.025	5.255				56.999	49.786	32.059
28.917	28.896	11.994				20.445	52.039	3.41
9.338	29.502	11.251				35.879	65.618	33.923
22.29	37.063	19.886				8.136	90.968	72.44
19.408	42.543	11.881				34.784	59.563	37.261
9.53	20.834	7.592				65.35	47.717	19.658
3.529	34.976	5.006				26.405	31.271	54.789
6.82	46.617	10.235				71.74	63.668	19.538
5.867	48.662	12.752				60.175	18.3	91.819
	45.837	12.752				22.015	70.501	44.342
	33.344	35.647				21.022	60.639	16.294
	39.076	45.445				19.899	63.279	65.45
	46.684	10.578				21.186	61.312	60.579
	34.013	5.836				4.526	38.253	78.169
	49.471	9.318				42.312	87.59	40.209
						117.78	53.478	32.479
						41.559	56.611	21.12
23.332	24.238	1.94				36.082	46.538	11.65
21.133	23.335	9.737				79.156	150.041	11.753
11.189	53.209	26.796				67.992	47.326	8.609
10.71	60.735	4.204				101.021	65.964	7.038
23.75	29.128	34.598				102.475	64.928	11.56
25.601	100.184	30.044				49.145	42.621	15.016
28.717	50.445	29.645				49.915	81.154	12.678
41.613	62.326	48.588				77.883	38.822	47.452
51.594	53.669	31.24				118.19	33.443	14.489
33.257	35.096	20.122				77.367	74.009	42.625
20.849	61.989	29.841				94.649	38.138	28.576
8.099	53.205	32.409				41.28	70.007	54.829
8.122	97.163	29.225				153.781	88.637	5.655
7.404	56.656	30.642				74.889	33.833	3.323
17.462	27.568	56.595				8.012	48.824	26.946
14.863	38.895	8.236				141.125	32.05	51.173
19.976	102.515	17.9				24.592	45.378	9.965
7.261	88.583	17.431				20.155	71.087	2.202
28.278	67.337					24.541	78.413	81.132
6.966	44.568					108.378	47.034	24.364
11.034	92.125					52.437	100.165	21.625
14.13	77.299					87.435	52.787	8.683
17.685	66.378					77.294	59.877	32.841
5.924	83.813					26.959	58.734	25.737
	78.756					31.073	47.812	60.571
	67.662					82.533	64.646	82.895
	93.143					53.814	38.713	24.793
	96.652					65.213	112.541	28.733
	91.831					37.008	76.596	15.924
	71.556					44.381	42.148	22.149
						19.922	68.948	34.84
						35.97	54.331	13.255
						26.9	64.567	35.118
						30.049	59.238	28.295
						52.005	54.141	13.659
						35.54	65.81	26.23
						16.403	41.02	39.786
						52.627	91.715	33.175
						50.879	65.116	42.806
						37.891	91.629	27.001
						43.052	32.485	16.815
						47.784	70.944	22.47
						35.62	97.157	10.881
						28.14	71.649	33.758
						22.854	52.662	27.208
						36.983	50.141	19.573
						14.42	29.8	24.231
						41.052	85.018	19.706
						25.272	37.145	19.548
						23.246	44.403	16.736
						15.556	66.257	33.856
						26.115	48.908	14.819
						36.829	58.54	24.17
						11.803	31.91	24.015
						56.87	71.255	29.056
						26.645	122.209	11.276
						25.201	52.718	26.937
						54.045	43.187	19.673
						59.076	43.012	27.762
						20.479	12.761	20.089
						39.472	13.315	45.514
						39.247	10.832	18.846
							21.499	28.499
							36.742	20.01
							45.698	14.067
							48.021	13.41
							54.49	35.61
							78.252
							112.169
							48.635
							29.599
							28.922
							87
							20.581
							46.283
							51.721
							40.638
							60.911
							57.344
							26.753
							30.892
							45.221
							61.359
							24.645
							35.377
							11.709
							99.779
							63.247
							45.066
							136.976
							34.281
							147.46
							43.955
							39.961
							15.721
							50.36
							55.371
							57.205
							52.783
							41.283
							36.831
							35.418
							28.412
							27.388
							21.162
							96.875
							17.946
							7.891
							64.331
							50.465
							46.897
							36.719
							27.533
							57.182
							41.356
							14.012
							34.861
							17.637
							31.992
							16.04

## Sheet: Fig7f
non-confined
2.86	2.74	0.4	0.25	1.61	0.94	4.49	3.84	0.97	0.84	8.49	2.07	1.29
96.6	96.7	67.2	91.6	62.9	81.8	98.9
99.6	99.6	70	87.5	93.1	91.6	72	93.3	99.1
3µm
0.52	0.62	0.17	0.09	0.8	0.95	4.86	5.17	3.07	3.77	6.47	1.64	0.49
1.4	1.74	0.87	1.45	4.92	3.32	9.51	9.1	2.42	0.78
23.8	25.4	6.6	12.1	10.6	10.7	2.25	10.1	9.13	17.2	3.04	8.1
						Prolifiration
non-confined
3.1	3.46	1.67	1.25	4.49	3.84	2.36	2.21	6.86	1.29
93.4	98.7	99.6	99.5	95.4	92.4	93.4	96.2
91.2	98.3	99.8	99.8	97.4	96.5	94.3	95.9	95	97.2
3µm
2.93	2.84	0.89	0.65	4.86	5.17	0.87	5.71	0.49	0.53
4.33	3.64	2.4	2.63	1.39	0.96	7.89	0.5	2.12	13.3
16.4	31	69.8	80.7	24.6	35.3	2.41	2.89	37.2	2.88
