# Supplementary material for: Cell shape sensing licenses dendritic cells for homeostatic migration to lymph nodes
Source: Nat Immunol. 2024 Jun 4;25(7):1193–206. doi: 10.1038/s41590-024-01856-3 (PMC11224020; doi:10.1038/s41590-024-01856-3)
Supplement: Supplementary file 15 — Statistical source data for all Extended Data figures. [file 41590_2024_1856_MOESM15_ESM.xlsx]

## Sheet: S1b
4µm	3µm	2µm	4µm	3µm	2µm	4µm	3µm	2µm	4µm	3µm	2µm
93	94	92	93	93	92	90	88	82	87	85	80

## Sheet: S2a
Si-ctrl	Si-cPLA2
100	23
100	30
100	20

## Sheet: S2b
si-ctrl	si-cPLA2	si-ctrl	si-cPLA2
1.013	3.701	3.651	3.436
1.4955	1.2	7.097	2.3725
2.417	1.3115	2.978	2.406
3.924	1.7565	7.603	1.9195
6.0685	2.914	5.103	0.746
4.556	3.646	7.498	3.12
0.823	1.885	7.1165	1.012
3.781	1.013	5.942	1.073
5.264	2.112	4.416	2.3265
1.186	4.131	4.3685	1.824
1.825	4.231	3.17	1.151
1.8225	1.807	7.7085	1.8525
1.1595	3.315	6.178	1.375
1.297	1.3745	3.957	1.252
1.825	2.692	6.23	1.2245
1.642	3.425		1.1655
1.399	2.213		2.084
1.4955	1.224		2.173
2.3285	1.973		2.4
			0.6195
1.714	3.017	3.3155	1.72
4.3785	2.639	6.947	2.4925
4.252	2.5635	4.073	1.067
3.614	3.893	11.09	0.722
2.308	3.633	4.9925	2.3855
5.289	6.682	10.326	2.112
3.231	2.057	4.351	1.707
3.477	2.639	7.266	2.144
2.308	3.726	6.811	2.0665
4.3315	3.922	6.988	5.5915
6.1815	5.464	9.372	1.403
4.3235	2.347	5.333	2.846
3.627	5.361	10.8285	3.373
1.493	2.432	7.733
4.059	1.666	4.999
3.2675	3.554	9.3995
3.7395	2.595	7.727
4.011	1.244	7.2925
1.462	3.373	3.4565
4.056	4.223	5.12
4.708	1.278	5.397
2.9035	4.4715	9.6035
4.098	3.178	6.317
			1.028
1.4055	2.374	7.41	1.172
4.471	1.453	9.302	2.4545
4.889	3.155	6.578	2.226
1.1285	1.149	3.734	2.081
4.9275	1.2535	4.4125	0.8375
3.35	3.564	8.506	4.1285
1.657	2.416	4.4125	2.019
1.0345	4.438	5.409	2.321
3.934	2.738	8.345	2.416
1.902	2.0085	11.352	3.91
1.388	2.724	5.463

## Sheet: S2c
non-confined	Si-ctrl	Si-cPLA2
1	64	58
1	60	62

## Sheet: S2d
cPLA2WT	cPLA2KO	cPLA2WT	cPLA2KO
1	1	75	72
1	1	73	74

## Sheet: S2e
NC	2µm	2µm+LPS
1	3.16	26
1	9	32.8
1	2.4	5.4

## Sheet: S3c
	WT DMSO			WT CK666
0.01	20.6	12.1	20.6	26.7	20.3	18.8
0.1	33	27.1	25.2	40	36.7	28.3
1	32.4	42.9	21.3	44	47.9	28
10	47.1	75.5	28.5	48.7	78.8	26.4
100	83.1	94.2	64.1	85.4	93.9	62.6

## Sheet: S5d
CD86		NC-NS	NC-LPS	3µm
		9687	60217	25780
		9663	60521	21667
		2020	21026	2561
		1738	19345	1927
		3022	12263	5941
		1338	12452	5760
CD80		NC-NS	NC-LPS	3µm
		4848	20340	9623
		4806	20975	8617
		4025	38103	6645
		4200	37375	7167
		4645	12107	5789
		4167	12546	5563
MHCII		NC-NS	LPS	3µm
		8244	15739	13314
		8502	16314	12982
		3035	15748	6814
		4200	15932	6687
		12645	25483	16255
		12167	25822	16597

## Sheet: S5e
NC-iDCs		IL-1beta					IL-12p70					IL-15/IL-15R					IL-27
NC-LPS		0.97	0.06	0.25	1.35	0.56	0.97	1.44	1.25	1.8	1.16	0	0	0	1.05	0.49	0	0	0	0	0
Conf3µm		23.58	22.97	21.63	143.59	120.84	3.05	0	2.03	3.71	2.57	4.19	4.25	4.14	9.15	7.58	1.55	1.79	1.07	8.88	9.33
		9.68	6.95	7.21	134.05	37.67	0.29	0.49	0.49	0.68	0.49	0	0	0	2.85	0.63	0.32	0.32	0.05	0.05	0.57

## Sheet: S5f
OVAp 1ug/ml			LPS		3 um
OVAp 10ug/ml			30.6	63.3	40.8	42.9
			42.8	20.1	33.7	49.1
